# Supplementary material for: Development of Three-Dimensional Dental Scanning Apparatus Using Structured Illumination
Source: Sensors (Basel). 2017 Jul 15;17(7):1634. doi: 10.3390/s17071634 (PMC5539490; doi:10.3390/s17071634)
Supplement: Supplementary file 1 [file sensors-17-01634-s001.zip]

Archive with 4 entries (3 files):
- sensors-207603-s/
- sensors-207603-s/Video S1.mp4
- sensors-207603-s/Video S2.mp4
- sensors-207603-s/Video S3.mp4
